# Supplementary material for: Epidemiology of Antimicrobial Resistance Genes in Staphylococcus aureus Isolates from a Public Database from a One Health Perspective—Sample Origin and Geographical Distribution of Isolates
Source: Antibiotics (Basel). 2023 Nov 24;12(12):1654. doi: 10.3390/antibiotics12121654 (PMC10740469; doi:10.3390/antibiotics12121654)
Supplement: Supplementary file 1 [file antibiotics-12-01654-s001.zip]

Archive with 1 entries (1 files):
- antibiotics-2686668-supplementary.pdf
